# Supplementary material for: Animal Abuse Investigations: Challenges and Recommendations to Improve Animal and Human Welfare
Source: Animals (Basel). 2024 Dec 13;14(24):3602. doi: 10.3390/ani14243602 (PMC11672660; doi:10.3390/ani14243602)
Supplement: Supplementary file 1 [file animals-14-03602-s001.zip]

Archive with 1 entries (1 files):
- animals-3344268-supplementary.pdf
